# Supplementary material for: Association Between Personal, Behavioral, Psychological, Biochemical and Molecular Biomarkers with Illness Count in a Sample of Mexican Individuals
Source: Int J Mol Sci. 2026 Mar 5;27(5):2408. doi: 10.3390/ijms27052408 (PMC12985521; doi:10.3390/ijms27052408)
Supplement: Supplementary file 1 [file ijms-27-02408-s001.zip]

Archive with 1 entries (1 files):
- ijms-4156565-supplementary.pdf
